# Supplementary material for: Trends in Consumption of Ultra-Processed Foods Among Adults in Southern China: Analysis of Serial Cross-Sectional Health Survey Data 2002–2022
Source: Nutrients. 2024 Nov 23;16(23):4008. doi: 10.3390/nu16234008 (PMC11643392; doi:10.3390/nu16234008)
Supplement: Supplementary file 1 [file nutrients-16-04008-s001.zip]

Archive with 1 entries (1 files):
- nutrients-3312212-supplementary.pdf
